# Supplementary material for: Vaginal Microbiota of the Sexually Transmitted Infections Caused by Chlamydia trachomatis and Trichomonas vaginalis in Women with Vaginitis in Taiwan
Source: Microorganisms. 2021 Sep 2;9(9):1864. doi: 10.3390/microorganisms9091864 (PMC8470505; doi:10.3390/microorganisms9091864)
Supplement: Supplementary file 1 [file microorganisms-09-01864-s001.zip › Table S2.xlsx]

## Sheet: 工作表1
Table S2 The relative abundance of bacteria at the species level in the STI-positive and NC groups.
Species	NC	CT	TV	GC	TV/CT	TV/CT/GC
(Unassigned)	36.0947	37.0105	46.2371	33.9	14.885	17.4
Acidaminococcus_fermentans	0.0303097	0.0242273	0.0512443	0	0.095	0.339
Acidaminococcus_intestini	0.00614806	0.00240864	0.0129386	0	0.00051	0.282
Acinetobacter_baumannii	0.00534917	0	0.00352571	0	0	0
Acinetobacter_nosocomialis	0.000720556	0	0.0116571	0	0	0
Actinomyces_hongkongensis	0.0015775	0.00160727	0.00658571	0	0.00447	0
Actinomyces_turicensis	0.00304806	0.00430591	0.0153086	0	0.099	0
Actinotignum_sanguinis	0.00655306	9.13636e-05	0	0	0	0
Aerococcus_christensenii	0.325881	0.44751	0.298286	0.0654	0.0695	0.119
Akkermansia_muciniphila	0.0231867	0.0364205	0.0606914	0.056405	0.0625	0.39
Alistipes_indistinctus	0.000231111	0.00481818	0	0	0	0
Alistipes_onderdonkii	0.00214667	0.00994727	0.0176657	0	0.0084	0.00213
Alloprevotella_tannerae	0.00608333	5.59091e-05	0	0	0	0
Alloscardovia_omnicolens	0.0216056	0	0.00618571	0	0	0
Anaerococcus_lactolyticus	0.0222811	0.00025	0.0303571	0	0.002545	0.0256
Anaerococcus_murdochii	0.000228333	0	0.00018	0	0	0
Anaerococcus_prevotii	0.0491806	0.05461	0.176	0	0.00051	0.032
Anaerococcus_tetradius	0	0	0	0	0	0
Anaerococcus_vaginalis	0.00698389	0.00155455	0.00212286	0	0.001525	0.0213
Anaeroglobus_geminatus	0.0202972	0	0	0	0	0
Anaerostipes_caccae	0.00208472	0.00706455	0.00485714	0	0	0
Arcanobacterium_hippocoleae	0.00397222	0.00739091	0.0209286	0	0	0
Atopobium_rimae	0.237136	0	0.00503143	0	0	0
Atopobium_vaginae	4.62215	1.73137	0.149167	0	0	0
Bacteroides_acidifaciens	0	0	0	0	0	0
Bacteroides_caccae	0.0446525	0.0611332	0.0595857	0	0.136035	0.653
Bacteroides_cellulosilyticus	0.170255	0.379397	0.195874	0	0.002795	0.00213
Bacteroides_coprocola	0.0751997	0.0184905	0.0341729	0	0.002545	0.183
Bacteroides_dorei	0.000455556	0.000228182	0	0	0	0
Bacteroides_eggerthii	0.0178406	0.00580409	0.00714286	0.08211	0	0
Bacteroides_finegoldii	0.0178456	0.0118798	0.0161057	0.003005	0.01175	0
Bacteroides_fragilis	0.433362	0.42554	1.72163	0.454005	0.125045	0.48
Bacteroides_massiliensis	0.0301439	0.0309532	0.0804286	0.3195	0.0145	0.0576
Bacteroides_nordii	0.0115761	0.00125455	0.00395714	0	0	0
Bacteroides_oleiciplenus	0.0001325	0	0	0	0	0
Bacteroides_ovatus	0.641841	0.435685	0.420817	0.3821	0.088025	0.429
Bacteroides_plebeius	0.171162	0.125322	0.246917	0	0.5601	1.92
Bacteroides_sartorii	0	0	0	0	0	0
Bacteroides_stercoris	0.0931394	0.0247559	0.06478	0.0953	0.071025	0.235
Bacteroides_thetaiotaomicron	0.000915333	9.13636e-05	0.00018	0	0	0
Bacteroides_uniformis	0.104968	0.125087	0.229417	0.435	0.078525	0.678
Bacteroides_xylanisolvens	0	4.81818e-05	0	0	0	0
Barnesiella_intestinihominis	0.0104769	0.00318182	0.00129286	0	0	0.0277
Bifidobacterium_bifidum	0.00551611	0.0120936	0.0222814	0.132	0.01955	0.158
Bifidobacterium_breve	0.881986	0.00954545	0.00132571	0	0.00386	0.0235
Bifidobacterium_dentium	0.00747917	6.40909e-05	0	0	0	0
Bifidobacterium_longum_subsp._longum	0.0671656	0.0568573	0.0810143	0	0.188535	0.885
Bilophila_wadsworthia	0.00223333	0.00316045	0.00436857	0	0.001015	0
Blautia_faecis	0.0176389	0.0143186	0.0203429	0.002405	0.00891	0.401
Blautia_glucerasea	0.00355833	0.00590209	0.0105571	0	0.00056	0.0512
Blautia_luti	0.210292	0.1117	0.169443	0.088405	0.22207	1.75
Blautia_wexlerae	0.223498	0.0804932	0.119347	0.29355	0.12105	0.61
Brevibacterium_casei	0	0	0	0	0	0
Bulleidia_extructa	0.0190994	0.0167305	0.00785714	0	0.273	0
Butyricimonas_faecihominis	0.00194944	0.00490591	0.00219429	0	0.00442	0.0469
Campylobacter_gracilis	0.0634889	0	0	0	0	0
Campylobacter_rectus	0.143803	0	0	0	0	0
Campylobacter_showae	0	0	0	0	0	0
Campylobacter_ureolyticus	0.0169583	0.000109091	0.0654286	0	0.00051	0.0277
Capnocytophaga_granulosa	0.00925	0	0	0	0	0
Catenibacterium_mitsuokai	0	0	0	0	0	0
Catonella_morbi	0.0227078	0	0	0	0	0
Chlamydia_trachomatis	0.00230111	0.349223	0	0	0.018195	9.19
Chryseobacterium_hominis	0.0175833	0	0	0.001205	0	0
Cloacibacterium_normanense	0.00129417	0.000312727	0.0195857	0	0.001015	0
Clostridium_aldenense	0.00104611	0.006495	0.00851429	0	0	0
Clostridium_bolteae	0.0355603	0.0498377	0.0263086	0.091	0.01175	0.00213
Clostridium_chartatabidum	0.00346222	0.004715	0.00224571	0	0.0134	1.02
Clostridium_colinum	0.00184972	0.00643773	0.0154571	0	0.00051	0.113
Clostridium_disporicum	0.002365	0.00257318	0.00782857	0	0	0
Clostridium_lactatifermentans	0.00905444	0.0374182	0.00865714	0	0.02345	0
Clostridium_lavalense	0.00448417	0.00889618	0.00648571	0	0	0
Clostridium_leptum	0.0152344	0.0128805	0.00357143	0	0.0212	0
Clostridium_nexile	0.0681592	0.109062	0.0509586	0.00361	0.051225	0
Clostridium_ramosum	0.00114194	0.00373045	0.00144286	0	0.00615	0
Clostridium_symbiosum	0.0278511	0.0133409	0.00414286	0	0	0
Collinsella_aerofaciens	0.0175472	0.0281577	0.0412229	0	0.06701	0.352
Coprobacillus_cateniformis	0.0201286	0.0111591	0.0245014	0	0.00556	0.0853
Coprococcus_comes	0.000168389	6.40909e-05	0.000154286	0	0	0
Coprococcus_eutactus	0.00645556	0.0245636	0.0644286	0	0	0
Corynebacterium_simulans	0.00401339	0.79273	0.0110286	0.4315	0	0
Corynebacterium_striatum	0	0	0	0	0	0
Curvibacter_gracilis	0.00561917	0.00228636	0.00182143	0	0	0.00213
Dialister_invisus	0.00444611	0.00372864	0.00682857	0	0.0123	0
Dialister_micraerophilus	0.280099	0.234108	0.30964	0.00481	1.705	0.0832
Dialister_propionicifaciens	0.03247	0.00528773	0.00695714	0	0.02376	0.0725
Dialister_succinatiphilus	0.0213636	0.0106855	0.0143657	0	0.025615	0.258
Dorea_formicigenerans	0.00563306	0.00219364	0.00814857	0	0.03185	0.0533
Dorea_longicatena	0.0134228	0.0117825	0.0206014	0	0.053	0.177
Enterococcus_faecalis	0.964396	1.00653	0.40219	1.347	0.00213	0.0448
Eubacterium_coprostanoligenes	0.005495	0.000169091	0.00294286	0	0.002795	0.0363
Eubacterium_desmolans	0	0	0	0	0	0
Eubacterium_dolichum	0.0154933	0.0250209	0.018	0	0	0
Eubacterium_eligens	0.0846664	0.0629345	0.0778	0	0.047325	0.29
Eubacterium_hallii	0.00785139	0.0104523	0.00885143	0	0.001015	0.203
Eubacterium_nodatum	0.00719444	0	0	0	0	0
Eubacterium_ruminantium	0.00166028	0.00263182	0.0103714	0	0.00505	0.0107
Eubacterium_tortuosum	0.0024425	0.0120436	0.0072	0	0.00335	0
Eubacterium_ventriosum	0.0453714	0.0250732	0.0181714	0	0.02786	0.0469
Ezakiella_peruensis	0.00888889	0	0	0	0	0
Faecalibacterium_prausnitzii	0.887969	0.565223	0.9033	1.51925	0.7963	4.41
Finegoldia_magna	0.108385	0.0186609	0.0244686	0	0.001015	0.0341
Flavonifractor_plautii	0.00116256	0.001115	0.00289429	0	0	0
Fretibacterium_fastidiosum	0.0147778	0	0	0	0	0
Fusicatenibacter_saccharivorans	0.581203	0.371899	0.537586	0.2575	0.62025	3.89
Fusobacterium_mortiferum	0.0519381	0.0186682	0.00960143	0.418	0	0.0341
Fusobacterium_nucleatum_subsp._animalis	1.01324	0.000270455	1.37029	0	0	0
Fusobacterium_varium	0.00978444	0.0350245	0.00901429	0	0.001015	0.0555
Gardnerella_vaginalis	8.0066	12.4572	0.53762	3.89465	0.263015	5.08
Gemella_asaccharolytica	0.116042	0.346588	5.3061	0	3.365	0.0491
Gemella_morbillorum	0.00346306	0.00264791	0	0	0	0
Gemmiger_formicilis	0.0562175	0.05023	0.05633	0.181805	0.0895	0.335
Haemophilus_parainfluenzae	0.0335261	0.0300188	0.0172886	0.0985	0.0151	0.0619
Haemophilus_pittmaniae	0.000296944	0.0116195	0.000901429	0	0.00056	0
Helcococcus_sueciensis	0.00608139	0	0	0	0	0
Holdemanella_biformis	0.00294056	0.00822727	0.000618571	0	0.001015	0.0427
Howardella_ureilytica	0.0130225	0.00328364	0.0402686	0	0.0134	0
Hungatella_hathewayi	5.77778e-05	0	0.000225714	0	0	0
Intestinibacter_bartlettii	0.0546114	0.115529	0.117669	0	0.00391	0.0981
Intestinimonas_butyriciproducens	0.00301028	0	0.00185714	0	0.01285	0
Kocuria_rhizophila	0	0	0	0	0	0
Lactobacillus_apodemi	0.00291639	0	0.02261	0	0.0078	0
Lactobacillus_coleohominis	0.0174333	0.00149545	0.00159714	0	0	0
Lactobacillus_fermentum	0.000697222	0.00119	0.000154286	0	0	0.0789
Lactobacillus_gasseri	1.77477	0.20012	0.0524029	0.246705	0	0.0533
Lactobacillus_iners	24.0611	30.9395	0.502051	33.55	0.002595	6.2
Lactobacillus_jensenii	3.52778e-05	0	0	0	0	0
Lactobacillus_mucosae	0.00361639	0.00561636	0.0112	0	0.0067	0
Lactobacillus_salivarius	0.00338139	0.001175	0.00612857	0	0	0.804
Lactococcus_garvieae	0	0.0477273	0	0	0	0
Megamonas_funiformis	0.0959392	0.0237268	0.0497729	0	0.089025	0.442
Megasphaera_cerevisiae	0.00297083	0.00104409	0.00359429	0	0.01565	0.0789
Megasphaera_elsdenii	0.02854	0.0508732	0.0594014	0.0054	0.090515	0.275
Megasphaera_indica	0	0	0	0	0	0
Megasphaera_micronuciformis	0.00794833	0.00637955	0.00647286	0	0.03015	0.0939
Mitsuokella_multacida	0.0138172	0.0141814	0.0215529	0	0.03906	0.211
Mobiluncus_curtisii_subsp._curtisii	0.0430669	0.004818	0.000591429	0	0	0
Mobiluncus_curtisii_subsp._holmesii	4.16667e-05	0	0	0	0	0
Mobiluncus_mulieris	0	5.59091e-05	0	0	0	0
Mycoplasma_hominis	0.252258	1.89313	1.55988	1.1155	1.84	7.32
Mycoplasma_salivarium	0.0205556	0	0	0	0	0
Neisseria_gonorrhoeae	0.000102222	4.81818e-05	0.199029	11.2006	0	8.7
Oribacterium_sinus	0.0108333	0	0	0	0	0
Oscillibacter_ruminantium	0.031515	0.0136105	0.0120857	0.001805	0.02286	0
Oscillibacter_valericigenes	0.00670361	0.00516364	0.00429429	0	0.00051	0.032
Parabacteroides_distasonis	0.312507	0.0617473	0.0958871	0.1465	0.021115	0.356
Parabacteroides_merdae	0.0381478	0.0108859	0.0306	0.073	0.0438	0.226
Paraprevotella_clara	0.007537	0.00422136	0.0251386	0	0.0078	0
Parasutterella_excrementihominis	0.0104183	0.0162682	0.0245286	0.0775	0.0078	0
Parvimonas_micra	0.224773	0.382135	0.2354	0.14711	1.428	0
Peptococcus_niger	0.0080675	0	0.00146857	0	0	0
Peptoniphilus_coxii	0.01278	0.000834727	0.00301143	0	0	0
Peptoniphilus_duerdenii	0.0619753	0.000743636	0.000581429	0	0.00051	0.00213
Peptoniphilus_gorbachii	0.0580892	0.0854091	0.376424	0	0.003105	0.196
Peptoniphilus_koenoeneniae	0.0238247	0	0.103429	0	0	0
Peptoniphilus_lacrimalis	0.120364	0.0289614	0.0919414	0.0635	0	0
Peptostreptococcus_anaerobius	0.243818	0.0765566	0.149164	0	2.681	0
Peptostreptococcus_stomatis	0	4.01818e-05	0	0	0.00815	0
Phascolarctobacterium_faecium	0.0687961	0.0846455	0.0912143	0.2085	0.02061	0.205
Phascolarctobacterium_succinatutens	0.0128678	0.0102479	0.0133286	0	0.04856	0.329
Porphyromonas_asaccharolytica	0.267486	0.0162532	0.00845143	0	0.002545	0
Porphyromonas_endodontalis	0.224389	0	0	0	0	0
Porphyromonas_somerae	0.0160881	0	0	0	0	0
Porphyromonas_uenonis	0	0	0	0	0	0
Prevotella_amnii	0.0134128	1.1948	2.19238	0	0	0
Prevotella_bergensis	0.005	0	0.0062	0	0.001015	0
Prevotella_bivia	0.613414	0.75669	6.18874	0.21	17.85	0.137
Prevotella_buccalis	0.0419664	0.495011	0.140957	0	0	0
Prevotella_copri	0.710924	0.471176	0.7322	0.7604	1.10325	6.43
Prevotella_corporis	0.0270686	0.00543591	0.00301429	0	0.00615	0
Prevotella_disiens	0.795361	0.449507	0.0749343	0	0.02105	0
Prevotella_maculosa	0.00569444	0	0	0	0	0
Prevotella_melaninogenica	0.00378556	0.0366295	0.0275857	0	4.215	0.0256
Prevotella_oris	0.349972	0	0	0	0	0
Prevotella_pleuritidis	0.01275	0	0	0	0	0
Prevotella_salivae	0.206457	4.01818e-05	0	0	0.00056	0
Prevotella_shahii	0.00797222	0	0	0	0	0
Prevotella_stercorea	0.0135789	0.0189864	0.0321443	0	0.01955	0.156
Prevotella_timonensis	1.27101	0.494217	1.32514	0.348	1.7945	0.139
Propionibacterium_acnes	0.00488722	0.00305	0.0105529	0.001495	0.009415	0.243
Proteus_mirabilis	0.580094	0.000137727	0.00956	0	0.0151	0
Pseudomonas_aeruginosa	0.000425278	0.00636409	0.000188571	0.000745	0	0.00853
Pseudomonas_hibiscicola	0	0	0.000194286	0	0	0
Romboutsia_sedimentorum	0.0501942	0.0601259	0.0459086	0	0.021585	0.0171
Roseburia_faecis	0.00127444	0.000534091	0.00105429	0	0	0
Roseburia_intestinalis	0.0711603	0.121414	0.151544	0.348	0.063015	0.294
Roseburia_inulinivorans	0	0	0.000154286	0	0	0
Rubrobacter_xylanophilus	0.00284611	0.00498364	0.00153429	0.01715	0.0134	0.0107
Ruminococcus_albus	0.105169	0.152874	0.15408	0.0006	0.10455	0.288
Ruminococcus_bromii	0.102198	0.0554727	0.109061	0.180905	0.14657	0.55
Ruminococcus_callidus	0.0380153	0.00476818	0.0154	0	0.00615	0.0917
Ruminococcus_faecis	0.00965417	0.00611682	0.01852	0.147	0.01285	0.134
Ruminococcus_gnavus	0.125012	0.0488509	0.0557286	0.3414	0.01561	0.233
Ruminococcus_lactaris	0.00732278	0.00853318	0.0268714	0	0.02235	0.175
Ruminococcus_obeum	0	0.000240455	0.000154286	0	0	0.00213
Ruminococcus_torques	0.0269411	0.0260068	0.0383943	0.173	0.015515	0.105
Sneathia_sanguinegens	2.46383	2.7684	12.7471	5.40481	43.5	0.343
Solobacterium_moorei	0.00893139	4.01818e-05	0.0145714	0	0	0
Stenotrophomonas_maltophilia	0.00248139	0.00240709	0.0260557	0.0006	0.002795	0
Streptococcus_agalactiae	3.99517	0.18506	10.105	0	0.001525	11.3
Streptococcus_anginosus_subsp._whileyi	2.1464	0.0118171	0.808373	0.1045	0.0212	0.0128
Streptococcus_salivarius_subsp._salivarius	3.52778e-05	0.000189545	0	0	0	0
Sutterella_stercoricanis	0.0193601	0.0498164	0.107257	0	0.00391	0.0341
Sutterella_wadsworthensis	0.0279394	0.0295332	0.0201657	0	0.038	0.0832
Treponema_socranskii_subsp._buccale	0.0372222	0	0	0	0	0
Ureaplasma_parvum	0	5.13636e-05	0	0.001205	0	0
Ureaplasma_urealyticum	0.0628586	0.214077	0.171071	0.443	0.0178	0.158
Varibaculum_cambriense	0.00413528	5.13636e-05	0	0	0	0
Veillonella_atypica	0.00251283	0.00146109	0	0.00284	0	0
Veillonella_denticariosi	0	0	0	0	0	0
Veillonella_dispar	0.207202	0.094985	0.0409214	0.0066	0.007165	0.0725
Veillonella_montpellierensis	0	0.00919455	0.0225429	0	0.0201	0.0149
Veillonella_ratti	0.00282778	0.00388318	0.00305714	0.15	0.00056	0
Veillonella_rogosae	0	0	0	0	0	0
Veillonella_seminalis	0	0	0	0	0	0
Veillonella_tobetsuensis	0	0	0	0	0	0
Weissella_confusa	0.00150861	0.00129136	0	0	0	0
