# Supplementary material for: Vaginal Microbiota of the Sexually Transmitted Infections Caused by Chlamydia trachomatis and Trichomonas vaginalis in Women with Vaginitis in Taiwan
Source: Microorganisms. 2021 Sep 2;9(9):1864. doi: 10.3390/microorganisms9091864 (PMC8470505; doi:10.3390/microorganisms9091864)
Supplement: Supplementary file 1 [file microorganisms-09-01864-s001.zip › Table S1.xlsx]

## Sheet: 工作表1
Table S1 The prevalence of single and mixed infections in STIs-positive cases
Type of infection	Prevalence
	no.	(%)
Any STI	48
Single infections
CT	35	72.92
TV	7	14.58
GC	2	4.17
Mixed infections
CT+TV	2	4.17
TV+GC	1	2.08
CT+TV+GC	1	2.08
